# Supplementary material for: Early elevated serum gamma glutamyl transpeptidase after liver transplantation is associated with better survival
Source: F1000Res. 2014 Apr 3;3:85. [Version 1] doi: 10.12688/f1000research.3316.1 (PMC4097359; doi:10.12688/f1000research.3316.1)
Supplement: Serum gamma glutamyl transpeptidase levels post-liver transplantation and survival data — “appr_F1000_GGTpaper_perioperativeCharacteristics.sav” The file contains data concerning the table 1 in the associated article including patients and surgical characteristics for the entire study population. Excluded was the indication for liver transplantation (LT). “appr_F1000_GGT_paper_LT_Indication.sav” The file contains data concerning the indications for LT described in table 1 in the associated article. “appr_F1000_GGTpaper_mort90d_reason.sav” The file contains data concerning table 2 in the associated article. Contained are causes of early mortality (i.e. within the 90 days post-LT). “appr_F1000_GGTpaper_EarlyLabMortality.sav” The file contains data concerning figure 1 in the associated article. Contained are the laboratory values for gamma glutamyl transpeptidase (GGT), total bilirubin, aspartate aminotransferase (ALT), and alanine aminotransferase (AST), and the status of survival within the 90 days post-LT. “appr_F1000_GGTpaper_LateLabMortality.sav” The file contains data concerning figure 2 in the associated article. Contained are the laboratory values GGT, total bilirubin, ALT, and AST, and the status of survival within the 5 years post-LT. “appr_F1000_GGTpaper_KaplanMeijerF3.sav” The file contains data concerning figures 3A, B, and C in the associated article. Contained are observation period, survival status, and the GGT levels at postoperative day (POD) 7 and POD 180 as a categorical variable. [file f1000research-3-3557-s0000.tgz]

Archive with 6 entries (6 files):
- GGT_paper_LT_Indication.sav
- GGTpaper_EarlyLabMortality.sav
- GGTpaper_KaplanMeijerF3.sav
- GGTpaper_LateLabMortality.sav
- GGTpaper_mort90d_reason.sav
- GGTpaper_perioperativeCharacteristics.sav
